# Supplementary material for: Targeting circGDI2 disrupt HNRNPC-mediated mPORCN stabilization and enhance LGK-974 anti-tumor therapy in hepatocellular carcinoma
Source: Mol Cancer. 2026 Mar 10;25:110. doi: 10.1186/s12943-026-02638-1 (PMC13088843; doi:10.1186/s12943-026-02638-1)
Supplement: Supplementary file 6 — Supplementary Material 6. [file 12943_2026_2638_MOESM6_ESM.xlsx]

## Sheet: Sheet1
log2FoldChange_HCC	pvalue_HCC	padj_HCC	significance_HCC	chr	start	end	strand	exon count	exon sizes	gene name	circBase_ID	genomic_length	spliced_length	Number_of_cancer	circRNA_type	alteration_type
-4.77068	1.35778e-18	7.27089e-16	Down	chr5	113740134	113740553	+	1	419	KCNN2	hsa_circ_0127664	419	419	4	circRNA_altered_in_4_cancer_types	Consistently_altered
-3.43088	2.47434e-08	2.20835e-06	Down	chr1	53443888	53453808	+	3	151,148,108	SCP2	hsa_circ_0012585	9920	407	1	Cancer_specific	Exclusively_altered_in_HCC
-2.91623	9.20616e-22	9.85979e-19	Down	chr5	38523520	38530768	-	4	164,140,115,161	LIFR	hsa_circ_0072309	7248	580	6	circRNA_altered_in_6_cancer_types	Consistently_altered
-2.56424	2.2215e-06	9.15086e-05	Down	chr11	112070421	112088612	+	7	129,161,168,138,183,111,129	BCO2	hsa_circ_0094996	18191	1019	1	Cancer_specific	Exclusively_altered_in_HCC
-2.32542	5.79875e-05	0.00128103	Down	chr12	56871443	56872046	-	3	59,164,80	GLS2	hsa_circ_0098835	603	303	2	circRNA_altered_in_2_cancer_types	Consistently_altered
-2.11994	2.02741e-06	8.68542e-05	Down	chr1	76205664	76216231	+	4	131,109,141,96	ACADM	hsa_circ_0008129	10567	477	1	Cancer_specific	Exclusively_altered_in_HCC
-2.06026	7.33272e-05	0.00151026	Down	chr1	53407467	53427301	+	5	58,72,132,65,127	SCP2	hsa_circ_0113620	19834	454	2	circRNA_altered_in_2_cancer_types	Consistently_altered
-1.95338	0.000147113	0.00228346	Down	chr17	27379937	27380613	+	2	214,183	PIPOX	hsa_circ_0042738	676	397	1	Cancer_specific	Exclusively_altered_in_HCC
-1.91723	0.000105492	0.00179336	Down	chr10	117849251	117856275	-	3	182,135,110	GFRA1	hsa_circ_0005239	7024	427	1	Cancer_specific	Exclusively_altered_in_HCC
-1.85269	4.48093e-07	2.82298e-05	Down	chr2	64083439	64090062	+	3	128,108,88	UGP2	hsa_circ_0004227	6623	324	1	Cancer_specific	Exclusively_altered_in_HCC
-1.83225	9.66276e-05	0.0017248	Down	chr4	149356255	149358014	-	1	1759	NR3C2	hsa_circ_0071127	1759	1759	1	Cancer_specific	Exclusively_altered_in_HCC
-1.761	1.84805e-08	1.79933e-06	Down	chr6	131247744	131277639	-	3	105,213,506	EPB41L2	hsa_circ_0077837	29895	824	5	circRNA_altered_in_5_cancer_types	Consistently_altered
-1.74167	2.77868e-05	0.000727671	Down	chr12	56628607	56629484	+	3	163,170,141	SLC39A5	hsa_circ_0026920	877	474	1	Cancer_specific	Exclusively_altered_in_HCC
-1.73291	4.59365e-06	0.000163993	Down	chr1	59805629	59812070	+	2	112,152	FGGY	hsa_circ_0000076	6441	264	1	Cancer_specific	Exclusively_altered_in_HCC
-1.71917	6.66063e-08	5.48733e-06	Down	chr1	59805629	59844509	+	3	112,152,89	FGGY	hsa_circ_0006633	38880	353	1	Cancer_specific	Exclusively_altered_in_HCC
-1.64742	6.75821e-05	0.00141922	Down	chr1	57252847	57258476	-	3	34,162,748	C1orf168	hsa_circ_0113682	5629	944	1	Cancer_specific	Exclusively_altered_in_HCC
-1.64523	2.45457e-05	0.000691801	Down	chr17	131558	177370	-	4	87,130,144,113	RPH3AL	hsa_circ_0041150	45812	474	1	Cancer_specific	Exclusively_altered_in_HCC
-1.61278	0.0052561	0.0344377	Down	chr1	46032240	46032692	+	2	120,152	AKR1A1	hsa_circ_0000067	452	272	1	Cancer_specific	Exclusively_altered_in_HCC
-1.56544	4.99165e-10	8.91009e-08	Down	chr16	27224905	27226329	+	2	167,133	KDM8	hsa_circ_0038704	1424	300	1	Cancer_specific	Exclusively_altered_in_HCC
-1.56483	1.75254e-05	0.000536277	Down	chr12	109687788	109696913	+	7	121,111,144,121,97,97,136	ACACB	hsa_circ_0028129	9125	827	3	circRNA_altered_in_3_cancer_types	Consistently_altered
-1.55133	0.000166262	0.00247314	Down	chr3	98487273	98492827	+	4	100,78,104,64	ST3GAL6	hsa_circ_0066608	5554	346	1	Cancer_specific	Exclusively_altered_in_HCC
-1.53963	0.00026328	0.00366198	Down	chr18	60223435	60232329	+	6	95,84,58,136,65,95	ZCCHC2	hsa_circ_0108764	8894	533	1	Cancer_specific	Exclusively_altered_in_HCC
-1.53504	0.000217756	0.00310955	Down	chr16	10524467	10525312	+	1	845	ATF7IP2	hsa_circ_0037807	845	845	1	Cancer_specific	Exclusively_altered_in_HCC
-1.50209	2.86567e-05	0.000730746	Down	chr15	89656955	89698765	+	4	100,200,176,168	ABHD2	hsa_circ_0036683	41810	644	1	Cancer_specific	Exclusively_altered_in_HCC
-1.49372	0.000724732	0.00768503	Down	chr12	23793745	24048958	-	7	86,121,69,173,87,211,232	SOX5	hsa_circ_0025624	255213	979	1	Cancer_specific	Exclusively_altered_in_HCC
-1.45979	7.13565e-12	1.91057e-09	Down	chr2	64083439	64085070	+	2	128,108	UGP2	hsa_circ_0001020	1631	236	1	Cancer_specific	Exclusively_altered_in_HCC
-1.4469	1.22754e-09	1.31522e-07	Down	chr4	95494501	95507595	+	5	43,92,18,173,37	PDLIM5	hsa_circ_0070467	13094	363	3	circRNA_altered_in_3_cancer_types	Inconsistently_altered
-1.41734	0.00685222	0.0414618	Down	chr16	29367107	29376380	+	4	182,71,246,376	SNX29P2	hsa_circ_0038891	9273	875	1	Cancer_specific	Exclusively_altered_in_HCC
-1.41283	0.000248825	0.00350647	Down	chr4	17503341	17510986	-	3	141,97,93	QDPR	hsa_circ_0069249	7645	331	2	circRNA_altered_in_2_cancer_types	Consistently_altered
-1.40801	0.000816856	0.00833193	Down	chr5	78324255	78329231	-	5	218,131,166,154,170	DMGDH	hsa_circ_0129713	4976	839	1	Cancer_specific	Exclusively_altered_in_HCC
-1.39542	2.84712e-06	0.000108902	Down	chr1	59787207	59812070	+	3	215,112,152	FGGY	hsa_circ_0000075	24863	479	1	Cancer_specific	Exclusively_altered_in_HCC
-1.38773	0.00247065	0.0193143	Down	chr17	4856089	4857140	+	4	96,59,70,134	ENO3	hsa_circ_0041638	1051	359	1	Cancer_specific	Exclusively_altered_in_HCC
-1.36933	1.15887e-06	5.6416e-05	Down	chr1	95609446	95639445	+	5	166,90,59,95,74	TMEM56	hsa_circ_0005720	29999	484	1	Cancer_specific	Exclusively_altered_in_HCC
-1.36585	0.00507666	0.0336684	Down	chr12	23998916	24048958	-	2	211,232	SOX5	hsa_circ_0098181	50042	443	1	Cancer_specific	Exclusively_altered_in_HCC
-1.36289	0.00667925	0.0406448	Down	chr2	207144263	207162097	+	3	53,109,128	ZDBF2	hsa_circ_0002141	17834	290	1	Cancer_specific	Exclusively_altered_in_HCC
-1.34356	4.17619e-05	0.00101652	Down	chr5	43295853	43297268	-	2	166,165	HMGCS1	hsa_circ_0072391	1415	331	1	Cancer_specific	Exclusively_altered_in_HCC
-1.3312	0.000160926	0.0024275	Down	chr8	18656804	18662408	-	4	59,113,81,195	PSD3	hsa_circ_0004458	5604	448	3	circRNA_altered_in_3_cancer_types	Inconsistently_altered
-1.32057	4.44e-05	0.00105672	Down	chr9	14146687	14179779	-	4	119,121,69,54	NFIB	hsa_circ_0086376	33092	363	2	circRNA_altered_in_2_cancer_types	Consistently_altered
-1.30087	0.00561835	0.0360315	Down	chr8	17415803	17419619	+	3	103,206,167	SLC7A2	hsa_circ_0005805	3816	476	1	Cancer_specific	Exclusively_altered_in_HCC
-1.25557	0.000499069	0.0056862	Down	chr5	63621012	63626233	+	2	226,126	RNF180	hsa_circ_0129323	5221	352	4	circRNA_altered_in_4_cancer_types	Inconsistently_altered
-1.25191	0.00618341	0.0389555	Down	chr1	76211490	76216231	+	3	109,141,96	ACADM	hsa_circ_0012964	4741	346	1	Cancer_specific	Exclusively_altered_in_HCC
-1.23837	0.00010081	0.00176995	Down	chr10	97141441	97170534	-	7	115,130,48,64,173,30,145	SORBS1	hsa_circ_0094617	29093	705	6	circRNA_altered_in_6_cancer_types	Inconsistently_altered
-1.23532	0.000332638	0.0044532	Down	chr11	120346048	120348235	+	4	168,88,87,80	ARHGEF12	hsa_circ_0002955	2187	423	2	circRNA_altered_in_2_cancer_types	Consistently_altered
-1.21951	0.000366192	0.00461402	Down	chrX	2871183	2876476	-	3	123,122,162	ARSE	hsa_circ_0004844	5293	407	2	circRNA_altered_in_2_cancer_types	Inconsistently_altered
-1.21065	2.78567e-05	0.000727671	Down	chr1	24140679	24147083	-	4	149,96,108,84	HMGCL	hsa_circ_0003757	6404	437	1	Cancer_specific	Exclusively_altered_in_HCC
-1.18753	0.000661969	0.00718416	Down	chr16	83940591	83945972	+	3	113,157,150	MLYCD	hsa_circ_0106062	5381	420	1	Cancer_specific	Exclusively_altered_in_HCC
-1.13605	0.0050927	0.0336684	Down	chr15	85610244	85626875	+	4	191,57,55,89	PDE8A	hsa_circ_0104785	16631	392	1	Cancer_specific	Exclusively_altered_in_HCC
-1.09868	0.00406248	0.0284374	Down	chr2	63206322	63223901	+	5	148,125,139,107,124	EHBP1	hsa_circ_0005552	17579	643	2	circRNA_altered_in_2_cancer_types	Consistently_altered
-1.09536	1.39277e-06	6.48547e-05	Down	chr7	99621041	99621930	+	2	514,154	ZKSCAN1	hsa_circ_0001727	889	668	2	circRNA_altered_in_2_cancer_types	Inconsistently_altered
-1.09418	0.00374889	0.0264149	Down	chr1	59787207	59844509	+	4	215,112,152,89	FGGY	hsa_circ_0005354	57302	568	2	circRNA_altered_in_2_cancer_types	Consistently_altered
-1.0928	0.00432896	0.02972	Down	chr1	42730785	42789498	-	5	75,325,61,110,144	FOXJ3	hsa_circ_0113380	58713	715	1	Cancer_specific	Exclusively_altered_in_HCC
-1.07194	0.00546646	0.0352685	Down	chr6	118832460	118887479	-	3	118,119,788	CEP85L	hsa_circ_0077736	55019	1025	2	circRNA_altered_in_2_cancer_types	Consistently_altered
-1.0553	1.10494e-06	5.63521e-05	Down	chr6	139264649	139265759	-	3	64,163,125	REPS1	hsa_circ_0004368	1110	352	1	Cancer_specific	Exclusively_altered_in_HCC
-1.05171	0.00719557	0.0432947	Down	chr15	50940883	50955243	-	3	199,39,80	TRPM7	hsa_circ_0007775	14360	318	1	Cancer_specific	Exclusively_altered_in_HCC
-1.04994	9.44665e-05	0.00171481	Down	chr1	95609446	95616975	+	4	166,90,59,95	TMEM56	hsa_circ_0000095	7529	410	1	Cancer_specific	Exclusively_altered_in_HCC
-1.0394	0.00845316	0.0486738	Down	chr11	120343758	120348235	+	6	78,76,168,88,87,80	ARHGEF12	hsa_circ_0009021	4477	577	1	Cancer_specific	Exclusively_altered_in_HCC
-1.03795	0.00242523	0.0192402	Down	chr9	114332370	114348445	-	5	119,109,156,118,168	PTGR1	hsa_circ_0008043	16075	670	1	Cancer_specific	Exclusively_altered_in_HCC
-1.0363	0.00543741	0.0352685	Down	chr1	93070863	93101893	-	5	96,147,159,141,135	EVI5	hsa_circ_0013167	31030	678	1	Cancer_specific	Exclusively_altered_in_HCC
-1.03463	0.000388383	0.00478113	Down	chr1	12638745	12639440	-	2	239,120	DHRS3	hsa_circ_0010023	695	359	2	circRNA_altered_in_2_cancer_types	Inconsistently_altered
-1.02315	0.00829537	0.0482845	Down	chr7	16255690	16317851	-	4	132,93,93,98	ISPD	hsa_circ_0133855	62161	416	1	Cancer_specific	Exclusively_altered_in_HCC
-1.02113	2.52466e-06	0.000100145	Down	chr12	32751430	32764217	+	6	90,146,157,139,59,147	FGD4	hsa_circ_0025843	12787	738	1	Cancer_specific	Exclusively_altered_in_HCC
1.0022	0.00841152	0.0486738	Up	chr10	69785302	69804320	-	5	131,92,222,77,160	HERC4	hsa_circ_0007113	19018	682	1	Cancer_specific	Exclusively_altered_in_HCC
1.00893	0.00250041	0.0194054	Up	chr7	22347957	22357656	-	4	169,122,107,51	RAPGEF5	hsa_circ_0133954	9699	449	6	circRNA_altered_in_6_cancer_types	Inconsistently_altered
1.01145	0.000720004	0.00768503	Up	chr11	32948702	32956981	+	3	113,162,3693	QSER1	hsa_circ_0021570	8279	3968	2	circRNA_altered_in_2_cancer_types	Consistently_altered
1.03225	0.00350507	0.0250262	Up	chr1	213251037	213290752	+	3	121,116,94	RPS6KC1	hsa_circ_0004849	39715	331	1	Cancer_specific	Exclusively_altered_in_HCC
1.04703	0.0022836	0.0185283	Up	chr15	63824845	63855207	+	6	61,84,82,83,114,114	USP3	hsa_circ_0002138	30362	538	2	circRNA_altered_in_2_cancer_types	Consistently_altered
1.04996	2.26622e-05	0.000655978	Up	chr7	24663284	24708279	+	8	119,153,153,228,132,100,69,162	MPP6	hsa_circ_0001686	44995	1116	3	circRNA_altered_in_3_cancer_types	Consistently_altered
1.05633	6.79349e-10	1.0394e-07	Up	chr10	32197099	32199491	-	2	755,39	ARHGAP12	hsa_circ_0000231	2392	794	1	Cancer_specific	Exclusively_altered_in_HCC
1.05796	0.000305267	0.00413849	Up	chr1	172520651	172526934	+	4	115,155,138,151	SUCO	hsa_circ_0000160	6283	559	2	circRNA_altered_in_2_cancer_types	Consistently_altered
1.08244	0.00174997	0.0149283	Up	chr6	159004985	159010814	+	3	91,122,111	TMEM181	hsa_circ_0001663	5829	324	2	circRNA_altered_in_2_cancer_types	Consistently_altered
1.10364	0.000664082	0.00718416	Up	chr22	36737414	36745300	-	2	157,352	MYH9	hsa_circ_0004470	7886	509	1	Cancer_specific	Exclusively_altered_in_HCC
1.11407	8.74949e-05	0.001649	Up	chr10	5827104	5842668	-	5	132,199,135,100,108	GDI2	hsa_circ_0005379	15564	674	1	Cancer_specific	Exclusively_altered_in_HCC
1.12675	0.000763843	0.00800651	Up	chr1	155490890	155491409	-	1	519	ASH1L	hsa_circ_0014592	519	519	1	Cancer_specific	Exclusively_altered_in_HCC
1.14462	0.000379052	0.00472052	Up	chr5	38991050	39003724	-	4	127,64,132,65	RICTOR	hsa_circ_0006157	12674	388	1	Cancer_specific	Exclusively_altered_in_HCC
1.17544	0.000351835	0.00453994	Up	chr7	65705311	65706257	+	1	946	TPST1	hsa_circ_0007672	946	946	2	circRNA_altered_in_2_cancer_types	Consistently_altered
1.17866	0.000338014	0.00446929	Up	chr6	108984657	108986092	+	1	1435	FOXO3	hsa_circ_0006404	1435	1435	2	circRNA_altered_in_2_cancer_types	Consistently_altered
1.1797	8.7779e-05	0.001649	Up	chr6	87925620	87928449	+	3	155,79,136	ZNF292	hsa_circ_0004058	2829	370	1	Cancer_specific	Exclusively_altered_in_HCC
1.18041	0.0042516	0.0293777	Up	chr8	54891584	54923052	-	7	147,155,57,146,88,106,63	TCEA1	hsa_circ_0084522	31468	762	2	circRNA_altered_in_2_cancer_types	Consistently_altered
1.20779	0.000404074	0.00480848	Up	chr17	29483000	29497015	+	4	144,84,191,107	NF1	hsa_circ_0007542	14015	526	2	circRNA_altered_in_2_cancer_types	Consistently_altered
1.22367	1.82041e-05	0.000541572	Up	chr12	95602618	95605043	-	1	2425	FGD6	hsa_circ_0099549	2425	2425	2	circRNA_altered_in_2_cancer_types	Consistently_altered
1.22488	0.00791383	0.0465699	Up	chr15	62312677	62336454	-	6	60,110,102,96,43,44	VPS13C	hsa_circ_0000608	23777	455	1	Cancer_specific	Exclusively_altered_in_HCC
1.22699	2.8394e-07	1.90063e-05	Up	chr3	56694758	56707753	-	10	104,104,106,32,125,162,92,73,93,146	FAM208A	hsa_circ_0001315	12995	1037	1	Cancer_specific	Exclusively_altered_in_HCC
1.23518	0.000794369	0.00818048	Up	chr5	135483520	135489852	+	2	75,572	SMAD5	hsa_circ_0007930	6332	647	2	circRNA_altered_in_2_cancer_types	Inconsistently_altered
1.24156	0.00188123	0.0158646	Up	chr8	37727937	37735069	-	3	109,808,443	RAB11FIP1	hsa_circ_0005630	7132	1360	1	Cancer_specific	Exclusively_altered_in_HCC
1.24301	0.000434855	0.00511291	Up	chr9	115030328	115060196	-	3	147,170,76	PTBP3	hsa_circ_0003500	29868	393	4	circRNA_altered_in_4_cancer_types	Consistently_altered
1.24383	0.000125393	0.00203479	Up	chr22	42204878	42209826	+	5	119,122,85,182,72	CCDC134	hsa_circ_0008806	4948	580	1	Cancer_specific	Exclusively_altered_in_HCC
1.26136	8.21e-05	0.00162832	Up	chrX	107083899	107097934	+	2	716,96	MID2	hsa_circ_0002153	14035	812	2	circRNA_altered_in_2_cancer_types	Consistently_altered
1.2639	8.93016e-05	0.001649	Up	chr7	24659670	24708279	+	9	169,119,153,153,228,132,100,69,162	MPP6	hsa_circ_0133989	48609	1285	1	Cancer_specific	Exclusively_altered_in_HCC
1.27107	0.00258583	0.0197816	Up	chr1	155447676	155491409	-	2	4564,519	ASH1L	hsa_circ_0014591	43733	5083	1	Cancer_specific	Exclusively_altered_in_HCC
1.29362	7.57193e-05	0.0015301	Up	chr1	231090078	231097049	-	3	71,76,95	TTC13	hsa_circ_0000195	6971	242	2	circRNA_altered_in_2_cancer_types	Consistently_altered
1.33001	0.000109801	0.00183746	Up	chr15	69502654	69553668	+	3	91,599,243	GLCE	hsa_circ_0104368	51014	933	2	circRNA_altered_in_2_cancer_types	Consistently_altered
1.34195	2.66951e-05	0.000727671	Up	chr14	32559707	32586493	+	2	3885,145	ARHGAP5	hsa_circ_0031584	26786	4030	2	circRNA_altered_in_2_cancer_types	Consistently_altered
1.34431	0.00199449	0.0164315	Up	chr8	124349864	124351686	-	2	197,136	ATAD2	hsa_circ_0085465	1822	333	1	Cancer_specific	Exclusively_altered_in_HCC
1.34444	0.00329378	0.024134	Up	chr6	47251673	47254331	-	2	495,652	TNFRSF21	hsa_circ_0001610	2658	1147	3	circRNA_altered_in_3_cancer_types	Consistently_altered
1.36347	0.000171538	0.00251667	Up	chr6	161455290	161471011	+	2	191,1364	MAP3K4	hsa_circ_0078617	15721	1555	1	Cancer_specific	Exclusively_altered_in_HCC
1.37275	0.00294945	0.0220899	Up	chr5	74130250	74137504	-	4	172,86,100,135	FAM169A	hsa_circ_0004405	7254	493	2	circRNA_altered_in_2_cancer_types	Consistently_altered
1.37372	0.000895534	0.00896371	Up	chr6	161469647	161471011	+	1	1364	MAP3K4	hsa_circ_0078619	1364	1364	1	Cancer_specific	Exclusively_altered_in_HCC
1.4019	0.000632599	0.00698468	Up	chr14	32559707	32563592	+	1	3885	ARHGAP5	hsa_circ_0031583	3885	3885	1	Cancer_specific	Exclusively_altered_in_HCC
1.43459	0.00446986	0.0302989	Up	chr4	187627716	187630999	-	1	3283	FAT1	hsa_circ_0001461	3283	3283	1	Cancer_specific	Exclusively_altered_in_HCC
1.43796	5.35923e-05	0.00122122	Up	chr10	5815804	5842668	-	6	100,132,199,135,100,108	GDI2	hsa_circ_0017586	26864	774	1	Cancer_specific	Exclusively_altered_in_HCC
1.45481	0.000116874	0.00192572	Up	chr7	24663284	24720139	+	10	119,153,153,228,132,100,69,162,203,129	MPP6	hsa_circ_0001687	56855	1448	1	Cancer_specific	Exclusively_altered_in_HCC
1.46531	0.000506928	0.00571494	Up	chr12	22796696	22826594	+	5	260,141,143,84,161	ETNK1	hsa_circ_0008664	29898	789	2	circRNA_altered_in_2_cancer_types	Consistently_altered
1.46823	0.00104773	0.00995805	Up	chr11	68115314	68133170	+	4	397,198,197,132	LRP5	hsa_circ_0023182	17856	924	1	Cancer_specific	Exclusively_altered_in_HCC
1.52093	0.00170467	0.0149034	Up	chr2	15601324	15618413	-	9	137,105,79,141,152,126,258,194,64	NBAS	hsa_circ_0008083	17089	1256	1	Cancer_specific	Exclusively_altered_in_HCC
1.60276	0.000396831	0.00478593	Up	chr11	46515157	46529920	-	3	101,81,180	AMBRA1	hsa_circ_0007001	14763	362	1	Cancer_specific	Exclusively_altered_in_HCC
1.64315	0.000189325	0.0027401	Up	chr5	14316621	14336836	+	3	231,123,192	TRIO	hsa_circ_0005260	20215	546	1	Cancer_specific	Exclusively_altered_in_HCC
1.67552	0.00106124	0.00997003	Up	chr14	76633005	76662315	+	8	65,177,80,68,40,115,86,95	GPATCH2L	hsa_circ_0005252	29310	726	1	Cancer_specific	Exclusively_altered_in_HCC
1.70399	1.99976e-06	8.68542e-05	Up	chr12	94562928	94580249	+	3	141,135,101	PLXNC1	hsa_circ_0099504	17321	377	2	circRNA_altered_in_2_cancer_types	Consistently_altered
1.71914	0.000770001	0.00800651	Up	chr4	151388824	151412187	-	4	113,116,103,118	LRBA	hsa_circ_0006867	23363	450	5	circRNA_altered_in_5_cancer_types	Inconsistently_altered
1.7259	0.000906399	0.00898846	Up	chr4	3317796	3344780	+	2	1982,117	RGS12	hsa_circ_0006091	26984	2099	2	circRNA_altered_in_2_cancer_types	Consistently_altered
1.7419	0.00111372	0.0102827	Up	chr4	178274461	178281831	+	2	421,175	NEIL3	hsa_circ_0001460	7370	596	3	circRNA_altered_in_3_cancer_types	Consistently_altered
1.75619	9.50423e-13	3.39301e-10	Up	chr22	50810448	50832564	+	2	131,243	PPP6R2	hsa_circ_0001258	22116	374	2	circRNA_altered_in_2_cancer_types	Consistently_altered
1.79701	1.01963e-06	5.63521e-05	Up	chr12	69644908	69656342	+	8	210,104,146,174,505,116,154,190	CPSF6	hsa_circ_0000417	11434	1599	4	circRNA_altered_in_4_cancer_types	Consistently_altered
1.81296	0.00308482	0.0229434	Up	chr2	100623093	100625394	-	3	386,313,121	AFF3	hsa_circ_0001055	2301	820	1	Cancer_specific	Exclusively_altered_in_HCC
1.82826	1.102e-06	5.63521e-05	Up	chr6	79752559	79770535	-	3	161,99,151	PHIP	hsa_circ_0001615	17976	411	1	Cancer_specific	Exclusively_altered_in_HCC
1.8856	8.91601e-05	0.001649	Up	chr18	12999419	13042333	+	11	168,126,176,53,121,149,136,42,65,127,131	CEP192	hsa_circ_0046999	42914	1294	3	circRNA_altered_in_3_cancer_types	Consistently_altered
1.933	0.000365282	0.00461402	Up	chr7	138189034	138223548	+	6	119,148,133,117,115,147	TRIM24	hsa_circ_0082574	34514	779	1	Cancer_specific	Exclusively_altered_in_HCC
1.98197	0.000875734	0.00884822	Up	chr5	74109664	74137504	-	4	180,86,100,135	FAM169A	hsa_circ_0007158	27840	501	2	circRNA_altered_in_2_cancer_types	Consistently_altered
1.98577	0.00045663	0.00525861	Up	chr3	71090478	71102924	-	4	205,154,90,138	FOXP1	hsa_circ_0008234	12446	587	2	circRNA_altered_in_2_cancer_types	Inconsistently_altered
1.99047	0.000105332	0.00179336	Up	chr18	2890558	2892484	+	1	1926	EMILIN2	hsa_circ_0004658	1926	1926	2	circRNA_altered_in_2_cancer_types	Consistently_altered
2.02148	3.81318e-06	0.000140825	Up	chr2	215632205	215646233	-	3	173,81,950	BARD1	hsa_circ_0001098	14028	1204	2	circRNA_altered_in_2_cancer_types	Consistently_altered
2.11957	0.0010974	0.0102202	Up	chr2	173433468	173460751	+	5	77,99,111,114,195	PDK1	hsa_circ_0057105	27283	596	3	circRNA_altered_in_3_cancer_types	Consistently_altered
2.18414	1.0612e-07	7.57699e-06	Up	chr8	62593526	62596747	-	2	69,150	ASPH	hsa_circ_0084615	3221	219	4	circRNA_altered_in_4_cancer_types	Consistently_altered
2.19073	0.000397711	0.00478593	Up	chr3	142455220	142467302	+	3	155,102,203	TRPC1	hsa_circ_0001345	12082	460	3	circRNA_altered_in_3_cancer_types	Inconsistently_altered
2.20943	1.22803e-09	1.31522e-07	Up	chr1	225140371	225195246	+	9	110,140,150,131,153,116,63,145,132	DNAH14	hsa_circ_0016601	54875	1140	5	circRNA_altered_in_5_cancer_types	Consistently_altered
2.25886	8.17675e-10	1.09466e-07	Up	chr1	225140371	225161855	+	7	110,140,150,131,153,116,63	DNAH14	hsa_circ_0016600	21484	863	4	circRNA_altered_in_4_cancer_types	Consistently_altered
2.35053	5.03262e-05	0.00117172	Up	chr2	200233327	200298237	-	4	103,124,127,177	SATB2	hsa_circ_0003915	64910	531	1	Cancer_specific	Exclusively_altered_in_HCC
2.3902	1.67142e-05	0.000526497	Up	chr4	1902352	1932497	+	5	626,163,167,483,145	WHSC1	hsa_circ_0002688	30145	1584	2	circRNA_altered_in_2_cancer_types	Consistently_altered
2.49561	1.65686e-05	0.000526497	Up	chr3	71064699	71102924	-	5	105,205,154,90,138	FOXP1	hsa_circ_0001320	38225	692	2	circRNA_altered_in_2_cancer_types	Inconsistently_altered
2.71631	1.48759e-05	0.000497878	Up	chr13	114174930	114193822	+	3	118,196,151	TMCO3	hsa_circ_0004361	18892	465	1	Cancer_specific	Exclusively_altered_in_HCC
2.92183	0.000137121	0.00215966	Up	chr3	78763546	78767033	-	3	128,139,121	ROBO1	hsa_circ_0066568	3487	388	1	Cancer_specific	Exclusively_altered_in_HCC
2.93346	6.50173e-05	0.00139267	Up	chr2	200188525	200298237	-	7	156,213,473,103,124,127,177	SATB2	hsa_circ_0008265	109712	1373	1	Cancer_specific	Exclusively_altered_in_HCC
3.08329	1.15986e-05	0.000400713	Up	chr12	100166699	100175875	-	4	167,114,102,76	ANKS1B	hsa_circ_0007294	9176	459	5	circRNA_altered_in_5_cancer_types	Inconsistently_altered
3.12537	0.000136444	0.00215966	Up	chrX	130883333	130928494	-	6	153,149,99,148,153,143	RP11-453F18__B.1	hsa_circ_0001944	45161	845	4	circRNA_altered_in_4_cancer_types	Consistently_altered
3.52143	9.58522e-07	5.63521e-05	Up	chr4	1902352	1936989	+	6	626,163,167,483,145,119	WHSC1	hsa_circ_0001387	34637	1703	3	circRNA_altered_in_3_cancer_types	Consistently_altered
3.8254	4.78305e-11	1.02453e-08	Up	chr12	97886238	97954825	+	7	146,109,128,187,205,162,251	RMST	hsa_circ_0099634	68587	1188	2	circRNA_altered_in_2_cancer_types	Inconsistently_altered
3.87364	0.000159714	0.0024275	Up	chr5	64747301	64769779	-	6	146,84,212,169,365,376	ADAMTS6	hsa_circ_0072688	22478	1352	5	circRNA_altered_in_5_cancer_types	Consistently_altered
